# Supplementary material for: Optimized Synthesis of Poly(Lactic Acid) Nanoparticles for the Encapsulation of Flutamide
Source: Gels. 2024 Apr 18;10(4):274. doi: 10.3390/gels10040274 (PMC11049099; doi:10.3390/gels10040274)
Supplement: Supplementary file 1 [file gels-10-00274-s001.zip]

Archive with 1 entries (1 files):
- gels-2954388-supplementary.pdf
